# Supplementary material for: Redox-Active Anthraquinone-1-Sulfonic Acid Sodium Salt-Loaded Polyaniline for Dual-Functional Electrochromic Supercapacitors
Source: Gels. 2025 Jul 23;11(8):568. doi: 10.3390/gels11080568 (PMC12385569; doi:10.3390/gels11080568)
Supplement: Supplementary file 1 [file gels-11-00568-s001.zip]

Archive with 1 entries (1 files):
- gels-3754747-supplementary.pdf
